# Supplementary material for: Analysis of the Roles of the ISLR2 Gene in Regulating the Toxicity of Zearalenone Exposure in Porcine Intestinal Epithelial Cells
Source: Toxins (Basel). 2022 Sep 16;14(9):639. doi: 10.3390/toxins14090639 (PMC9506288; doi:10.3390/toxins14090639)
Supplement: Supplementary file 1 [file toxins-14-00639-s001.zip]

Archive with 1 entries (1 files):
- toxins-1879834-supplementary.pdf
